# Supplementary material for: Epithelial tumor suppressor ELF3 is a lineage-specific amplified oncogene in lung adenocarcinoma
Source: Nat Commun. 2019 Nov 28;10:5438. doi: 10.1038/s41467-019-13295-y (PMC6882813; doi:10.1038/s41467-019-13295-y)
Supplement: Supplementary file 6 — Source Data [file 41467_2019_13295_MOESM6_ESM.zip]

Archive with 3 entries (2 files):
- SourceFile_20190927.xlsx
- __MACOSX/
- __MACOSX/._SourceFile_20190927.xlsx
